# Supplementary material for: ﻿Impatiens tainingensis (Balsaminaceae), a new species from southeastern China
Source: PhytoKeys. 2026 Jan 19;269:235–52. doi: 10.3897/phytokeys.269.173115 (PMC12835872; doi:10.3897/phytokeys.269.173115)
Supplement: XML Treatment for Impatiens tainingensis [file phytokeys.269.173115-treatment1.xml]

<!DOCTYPE tp:taxon-treatment
  PUBLIC "-//TaxonX//DTD Taxonomic Treatment Publishing DTD v0 20100105//EN" "tax-treatment-NSO.dtd">
<tp:taxon-treatment xmlns:tp="http://www.plazi.org/taxpub"><tp:treatment-meta><kwd-group><label>Taxon classification</label><kwd>
                <named-content content-type="kingdom">Plantae</named-content>
              </kwd></kwd-group><mixed-citation publication-type="journal"><person-group><name><surname>Wang</surname><given-names>Meizhen</given-names></name><name><surname>Lin</surname><given-names>Jiedong</given-names></name><name><surname>Li</surname><given-names>Boheng</given-names></name><name><surname>Li</surname><given-names>Junlong</given-names></name><name><surname>Jin</surname><given-names>Xinjie</given-names></name><name><surname>Li</surname><given-names>Pan</given-names></name></person-group><article-title>﻿<italic><tp:taxon-name><tp:taxon-name-part taxon-name-part-type="genus" reg="Impatiens">Impatiens</tp:taxon-name-part> <tp:taxon-name-part taxon-name-part-type="species" reg="tainingensis">tainingensis</tp:taxon-name-part></tp:taxon-name></italic> (<tp:taxon-name><tp:taxon-name-part taxon-name-part-type="family">Balsaminaceae</tp:taxon-name-part></tp:taxon-name>), a new species from southeastern China</article-title><source>PhytoKeys</source><day>19</day><month>01</month><year>2026</year><volume>269</volume><fpage>235</fpage><lpage>252</lpage><pub-id pub-id-type="doi">10.3897/phytokeys.269.173115</pub-id></mixed-citation></tp:treatment-meta><tp:nomenclature><label>﻿</label><tp:taxon-name><object-id xmlns:xlink="http://www.w3.org/1999/xlink" content-type="arpha" xlink:type="simple">3E4EC8E4-DF71-5B51-B0C9-DCBC6AF2BCA3</object-id>
              <tp:taxon-name-part taxon-name-part-type="genus" reg="Impatiens">Impatiens</tp:taxon-name-part>
              <tp:taxon-name-part taxon-name-part-type="species" reg="tainingensis">tainingensis</tp:taxon-name-part>
              <object-id xmlns:xlink="http://www.w3.org/1999/xlink" content-type="ipni" xlink:type="simple">urn:lsid:ipni.org:names:77375257-1</object-id>
            </tp:taxon-name><tp:taxon-authority>J.-D.Lin &amp; P.Li</tp:taxon-authority><tp:taxon-status xmlns:xlink="http://www.w3.org/1999/xlink" xlink:type="simple">sp. nov.</tp:taxon-status><xref ref-type="fig" rid="F2">Figs 2</xref><xref ref-type="fig" rid="F3">, 3</xref></tp:nomenclature><tp:treatment-sec sec-type="material" id="SECID0EZGAG"><title>Type.</title><p>China. Fujian • Taining County, Mt. Zhuangyuanyan, <named-content xmlns:xlink="http://www.w3.org/1999/xlink" content-type="dwc:verbatimCoordinates" xlink:type="simple"><named-content content-type="geo-json" specific-use="{&#34;type&#34;:&#34;Point&#34;,&#34;coordinates&#34;:[117.198858,26.970097]}" id="NCID0ECHAG" xlink:type="simple">26°58'12.35"N, 117°11'55.89"E</named-content></named-content>, 312 m a.s.l., 31 Jul 2022, <italic>Jin et al. Jin Xin Jie 349</italic> (holotype: ZM; isotype: <abbrev xmlns:xlink="http://www.w3.org/1999/xlink" xlink:title="Herbarium of Zhejiang University" id="ABBRID0EJHAG" xlink:type="simple">HZU</abbrev>, FUN).</p></tp:treatment-sec><tp:treatment-sec sec-type="diagnosis" id="SECID0ENHAG"><title>Diagnosis.</title><p><italic><tp:taxon-name><tp:taxon-name-part taxon-name-part-type="genus" reg="Impatiens">Impatiens</tp:taxon-name-part> <tp:taxon-name-part taxon-name-part-type="species" reg="tainingensis">tainingensis</tp:taxon-name-part></tp:taxon-name></italic> is similar to <italic><tp:taxon-name><tp:taxon-name-part taxon-name-part-type="genus" reg="Impatiens">I.</tp:taxon-name-part> <tp:taxon-name-part taxon-name-part-type="species" reg="platysepala">platysepala</tp:taxon-name-part></tp:taxon-name></italic>, <italic><tp:taxon-name><tp:taxon-name-part taxon-name-part-type="genus" reg="Impatiens">I.</tp:taxon-name-part> <tp:taxon-name-part taxon-name-part-type="species" reg="kuocangshanica">kuocangshanica</tp:taxon-name-part></tp:taxon-name></italic> and <tp:taxon-name><tp:taxon-name-part taxon-name-part-type="genus" reg="Impatiens">I.</tp:taxon-name-part> <tp:taxon-name-part taxon-name-part-type="species" reg="huangyanensis">huangyanensis</tp:taxon-name-part> <tp:taxon-name-part taxon-name-part-type="infraspecific-rank">subsp.</tp:taxon-name-part> <tp:taxon-name-part taxon-name-part-type="subspecies" reg="attenuata">attenuata</tp:taxon-name-part></tp:taxon-name> in pinkish purple flowers. But <italic><tp:taxon-name><tp:taxon-name-part taxon-name-part-type="genus" reg="Impatiens">I.</tp:taxon-name-part> <tp:taxon-name-part taxon-name-part-type="species" reg="tainingensis">tainingensis</tp:taxon-name-part></tp:taxon-name></italic> differs from <italic><tp:taxon-name><tp:taxon-name-part taxon-name-part-type="genus" reg="Impatiens">I.</tp:taxon-name-part> <tp:taxon-name-part taxon-name-part-type="species" reg="platysepala">platysepala</tp:taxon-name-part></tp:taxon-name></italic> by its bracts green, persistent, linear-lanceolate, 1–2 mm long; lower sepal subsaccate-funnelform, spur 1.5–1.8 cm long. <italic><tp:taxon-name><tp:taxon-name-part taxon-name-part-type="genus" reg="Impatiens">I.</tp:taxon-name-part> <tp:taxon-name-part taxon-name-part-type="species" reg="tainingensis">tainingensis</tp:taxon-name-part></tp:taxon-name></italic> is distinct from <italic><tp:taxon-name><tp:taxon-name-part taxon-name-part-type="genus" reg="Impatiens">I.</tp:taxon-name-part> <tp:taxon-name-part taxon-name-part-type="species" reg="kuocangshanica">kuocangshanica</tp:taxon-name-part></tp:taxon-name></italic> and <tp:taxon-name><tp:taxon-name-part taxon-name-part-type="genus" reg="Impatiens">I.</tp:taxon-name-part> <tp:taxon-name-part taxon-name-part-type="species" reg="huangyanensis">huangyanensis</tp:taxon-name-part> <tp:taxon-name-part taxon-name-part-type="infraspecific-rank">subsp.</tp:taxon-name-part> <tp:taxon-name-part taxon-name-part-type="subspecies" reg="attenuata">attenuata</tp:taxon-name-part></tp:taxon-name> in having lower sepal subsaccate-funnelform, spur 1.5–1.8 cm long; lateral sepals suborbicular, callous, 6–8 × 5–8 mm; capsules fusiform, 1.5–2.0 cm long and seeds 2.0 × 1.0 mm.</p></tp:treatment-sec><tp:treatment-sec sec-type="description" id="SECID0ECLAG"><title>Description.</title><p>Annual herb, 40–80 cm tall, glabrous. <bold><italic>Root</italic></bold> fibrous. <bold><italic>Stem</italic></bold> erect or ascending in lower part, slender and fleshy, simple, or laxly branched. <bold><italic>Leaves</italic></bold> alternate; petiole 2–4 cm long; blade papery, pale green, ovate-elliptic, 5–11 × 2–3.5 cm, lateral veins 5–7 pairs, curved, base cuneate, attenuate into petiole, margin crenate-serrate or crenate, teeth mucronulate, apex caudate-acuminate; <bold><italic>Inflorescences</italic></bold> axillary, 1–3-flowered; peduncles 1–2 cm long. Pedicels 1.5–2.5 cm long, bracteate at base; bracts persistent, linear-lanceolate, 1–2 mm long, apex shortly acute. <bold><italic>Flowers</italic></bold> pink-purple, ca. 3 cm deep. Lateral sepals 2, suborbicular, 6–8 × 5–8 mm, callous, margin entire, apex green long mucronulate, abaxial midvein narrowly carinate. Lower sepal purple striate, 1.9–2.4 cm deep, subsaccate-funnelform, gradually narrowed into an incurved spur; spur 1.5–1.8 cm long; mouth vertical, ca. 1.5–1.7 cm wide. Upper petal oblate, 1.2–1.3 × 1.7–1.9 cm, apex emarginate, shortly rostellate, abaxial midvein cristate; lateral united petals, shortly petiolate, 2-lobed; basal lobes obovate to dolabriform, small, 0.9–1.0 × 0.6–0.7 cm, apex obtuse; distal lobes dolabriform, large, 2.0–2.2 × 1.2–1.4 cm, apex obtuse or emarginate; auricle inflexed, yellow; Filaments linear, anthers ovoid, apex obtuse. Ovary erect, fusiform, ca. 5 mm long. <bold><italic>Capsule</italic></bold> fusiform or linear-cylindric, 1.5–2.0 cm long; seeds many, yellowish brown, ovoid-oblong, 2.0 × 1.0 mm, tuberculate.</p></tp:treatment-sec><tp:treatment-sec sec-type="phenology" id="SECID0E1LAG"><title>Phenology.</title><p>Flowering and fruiting from May to September.</p></tp:treatment-sec><tp:treatment-sec sec-type="distribution" id="SECID0E6LAG"><title>Distribution and habitat.</title><p>Taining, Fujian, southeastern China; known only from the type of location (Fig. <xref ref-type="fig" rid="F1">1</xref>). Moist places in valleys of Danxia landform; 300–400 m.</p></tp:treatment-sec><tp:treatment-sec sec-type="conservation status" id="SECID0EJMAG"><title>Conservation Status.</title><p>Based on its limited area and extent of occurrence, <italic><tp:taxon-name><tp:taxon-name-part taxon-name-part-type="genus" reg="Impatiens">Impatiens</tp:taxon-name-part> <tp:taxon-name-part taxon-name-part-type="species" reg="tainingensis">tainingensis</tp:taxon-name-part></tp:taxon-name></italic> could be categorized as near threatened (NT) according to IUCN criteria (<xref ref-type="bibr" rid="B8">IUCN Standards and Petitions Committee 2022</xref>). It is found at only three sites in Taining County in Fujian Province; there is no obvious downward trend in the population size, and there are currently thousands of individuals at each site.</p></tp:treatment-sec><tp:treatment-sec sec-type="material" id="SECID0E5MAG"><title>Additional specimens examined (paratypes).</title><p>China. Fujian Province • Taining County, Mt. Zhuangyuanyan, <named-content xmlns:xlink="http://www.w3.org/1999/xlink" content-type="dwc:verbatimCoordinates" xlink:type="simple"><named-content content-type="geo-json" specific-use="{&#34;type&#34;:&#34;Point&#34;,&#34;coordinates&#34;:[117.198858,26.970097]}" id="NCID0EHNAG" xlink:type="simple">26°58'12.35"N, 117°11'55.89"E</named-content></named-content>, 312 m, 9 August 2014 (fl.), <italic>Jiedong Lin</italic> Jin Xin Jie 397 (<abbrev xmlns:xlink="http://www.w3.org/1999/xlink" xlink:title="Herbarium of Zhejiang University" id="ABBRID0EONAG" xlink:type="simple">HZU</abbrev>).</p></tp:treatment-sec><tp:treatment-sec sec-type="material" id="SECID0ESNAG"><title>Comparative material examined (allied species).</title><p><bold><italic><tp:taxon-name><tp:taxon-name-part taxon-name-part-type="genus" reg="Impatiens">Impatiens</tp:taxon-name-part> <tp:taxon-name-part taxon-name-part-type="species" reg="chekiangensis">chekiangensis</tp:taxon-name-part></tp:taxon-name></italic></bold> — China. <bold>Fujian</bold> Province • Mt. Wuyi, 400 m, 22 Octorber 1965 (fl.), <italic>Guozong Mao 10513</italic> (HHBG). <bold>Zhejiang</bold> Province • Hangzhou City, Lin’an District, Changhua Town, 960 m, 19 June 1957 (fl. &amp; fr.), <italic>Deng et al. 23509</italic> (HHBG); • Shunxi Town, 280 m, 2 July 1986 (fl.), <italic>Guojiang Zhang L8442165</italic> (IBSC); • Lishui City, Longquan City, 20 July 1958 (fl.), <italic>Renye Sahn 5510</italic> (PE); <italic>ibidem</italic>, 14 September 1959 (fl.), <italic>Shaoyao Zhang 6799</italic> (KUN); • Suichang County, Mt. Jiulong, 400 m, 22 September 1989 (fl.), <italic>Yilin Chen s.n.</italic> (PE); <italic>ibidem</italic>, 850 m, 5 July 1991, <italic>Xu 1115</italic> (ZM); • Zhedaikou Town, Chenkeng Protection Station, <named-content xmlns:xlink="http://www.w3.org/1999/xlink" content-type="dwc:verbatimCoordinates" xlink:type="simple"><named-content content-type="geo-json" specific-use="{&#34;type&#34;:&#34;Point&#34;,&#34;coordinates&#34;:[118.828611,28.325278]}" id="NCID0E6OAG" xlink:type="simple">28°19'31"N, 118°49'43"E</named-content></named-content>, 709.46 m, 29 October 2017 (fl. &amp; fr.), <italic>Xin Zhong et al. ZX04178</italic> (CSH); • Taizhou City, Xianju County, Yukeng Nature Reserve, 450 m, 20 July 2000 (fl.), <italic>Xiaofeng Jin 6918</italic> (PE); • Wenzhou City, Yueqing City, Mt Yandang, 250 m, 16 May 2005 (fl.), <italic>Xiaofeng Jin &amp; Peijian Cao 1537</italic> (PE); • Quzhou City, Wuxi River National Wetland Park, 26 April 2019 (fl. &amp; fr.), <italic>Yongfu Xu et al. ZJQZWXJ20190426017</italic> (CSFI); <bold>Jiangxi</bold> Province • Jiujiang City, Wuning County, Songxi Town, Yanxia Village, <named-content xmlns:xlink="http://www.w3.org/1999/xlink" content-type="dwc:verbatimCoordinates" xlink:type="simple"><named-content content-type="geo-json" specific-use="{&#34;type&#34;:&#34;Point&#34;,&#34;coordinates&#34;:[115.001944,29.386944]}" id="NCID0ERPAG" xlink:type="simple">29°23'13"N, 115°00'07"E</named-content></named-content>, 145 m, 24 October 2013, <italic>Xuanhuai Zhan et al. LXP0609</italic> (LBG).</p><p><bold><italic><tp:taxon-name><tp:taxon-name-part taxon-name-part-type="genus" reg="Impatiens">Impatiens</tp:taxon-name-part> <tp:taxon-name-part taxon-name-part-type="species" reg="fujianensis">fujianensis</tp:taxon-name-part></tp:taxon-name></italic></bold> — China. <bold>Fujian</bold> Province • Wuyishan City, Sangu Town, Wuyi Mountain National Park, <named-content xmlns:xlink="http://www.w3.org/1999/xlink" content-type="dwc:verbatimCoordinates" xlink:type="simple"><named-content content-type="geo-json" specific-use="{&#34;type&#34;:&#34;Point&#34;,&#34;coordinates&#34;:[117.639722,27.748889]}" id="NCID0ENQAG" xlink:type="simple">27°44'56"N, 117°38'23"E</named-content></named-content>, 1327 m, 4 Octorber 2023 (fl.), <italic>Liang Ma 20231004001</italic> (PE).</p><p><bold><italic><tp:taxon-name><tp:taxon-name-part taxon-name-part-type="genus" reg="Impatiens">Impatiens</tp:taxon-name-part> <tp:taxon-name-part taxon-name-part-type="species" reg="huangyanensis">huangyanensis</tp:taxon-name-part></tp:taxon-name></italic></bold> — China. <bold>Zhejiang</bold> Province • Taizhou City, HuangYan County, Shabu Town, Ersiheng Village, 300 m, 2 August 2000 (fl.), <italic>Xiaofeng Jin 6928</italic> (PE); <italic>ibidem</italic>, 330 m, 2 August 2000 (fl.), <italic>Xiaofeng Jin 6929</italic> (PE).</p><p><bold><italic><tp:taxon-name><tp:taxon-name-part taxon-name-part-type="genus" reg="Impatiens">Impatiens</tp:taxon-name-part> <tp:taxon-name-part taxon-name-part-type="species" reg="kuocangshanica">kuocangshanica</tp:taxon-name-part></tp:taxon-name></italic></bold> — China. <bold>Zhejiang</bold> Province • Taizhou City, Xianju County, 15 May 1960 (fl.), <italic>7887</italic> (HHBG); • Yukeng Forest area, 350 m, 26 November 1982 (fl.), <italic>Hangzhou Botanical Garden Herbarium 2788</italic> (HHBG).</p><p><bold><italic><tp:taxon-name><tp:taxon-name-part taxon-name-part-type="genus" reg="Impatiens">Impatiens</tp:taxon-name-part> <tp:taxon-name-part taxon-name-part-type="species" reg="platysepala">platysepala</tp:taxon-name-part></tp:taxon-name></italic></bold> — China • <bold>Fujian</bold> Province: fl. &amp; fr., <italic>H.C. Chao 1788</italic> (PE); 20 September 1932 (fl. &amp; fr.), <italic>Daxuan Wang 838</italic> (PE); • Chongan County, Mt. Wuyi, 380 m, 4 July 1974 (fl.), <italic>Team 236-6</italic> 499 (PE); • Nanping City, Songxi County, <named-content xmlns:xlink="http://www.w3.org/1999/xlink" content-type="dwc:verbatimCoordinates" xlink:type="simple"><named-content content-type="geo-json" specific-use="{&#34;type&#34;:&#34;Point&#34;,&#34;coordinates&#34;:[118.768611,27.445278]}" id="NCID0E4SAG" xlink:type="simple">27°26'43"N, 118°46'7"E</named-content></named-content>, 675 m, 28 August 2017 (fl.), <italic>Xiangxiu Su CSH22213</italic> (CSH). <bold>Zhejiang</bold> Province • Lishui City, Jingning County, 20 October 1964 (fl.), <italic>Zongguo Mao 10349</italic> (HHBG); • Qingyuan County, Shangzhuang Village, 200 m, 21 September 1989 (fl.), <italic>Yilin Chen 89-02</italic> (PE); • Wenzhou City, Taishun County, Chenmeikeng, 610 m, 5 May 1990 (fl.), <italic>Li et al. 0706</italic> (ZM); • Quzhou City, Jiangshan City, Jianglang Mountain National Scenic Area, <named-content xmlns:xlink="http://www.w3.org/1999/xlink" content-type="dwc:verbatimCoordinates" xlink:type="simple"><named-content content-type="geo-json" specific-use="{&#34;type&#34;:&#34;Point&#34;,&#34;coordinates&#34;:[118.564722,28.532500]}" id="NCID0EPTAG" xlink:type="simple">28°31'57"N, 118°33'53"E</named-content></named-content>, 25 April 2017 (fl.), <italic>Xin zhong et al. ZX03052</italic> (CSH); • Taizhou City, Linhai County, Mt. Kuocangshan, 100 m, 2 July 2005 (fl.), <italic>Xiaofeng Jin 1551</italic> (HTC). <bold>Anhui</bold> Province: • Lu’an City, Shucheng County, 500 m, 20 September 1996 (fl.), <italic>M.B. Deng 93034</italic> (PE); • Huangshan City, Xiuning County, Mt. Qiyun, 480 m, <named-content xmlns:xlink="http://www.w3.org/1999/xlink" content-type="dwc:verbatimCoordinates" xlink:type="simple"><named-content content-type="geo-json" specific-use="{&#34;type&#34;:&#34;Point&#34;,&#34;coordinates&#34;:[118.025833,29.810556]}" id="NCID0E6TAG" xlink:type="simple">29°48'38"N, 118°1'33"E</named-content></named-content>, 6 June 2012 (fl.), <italic>D.E. Boufford et al. 42916</italic> (PE). <bold>Jiangxi</bold> Province • Shangrao City, Guangfeng District, 24 October 1958 (fl. &amp; fr.), <italic>Minxiang Nie &amp; Shunshen Lai 5930</italic> (PE, KUN); • Wufushan Town, 1000 m, 14 September 1958 (fl.), <italic>Shusheng Lai &amp; Minxiang Nie 5050</italic> (IBSC, KUN); • Gangboshan Nature Reserve, <named-content xmlns:xlink="http://www.w3.org/1999/xlink" content-type="dwc:verbatimCoordinates" xlink:type="simple"><named-content content-type="geo-json" specific-use="{&#34;type&#34;:&#34;Point&#34;,&#34;coordinates&#34;:[118.278333,28.139444]}" id="NCID0EPUAG" xlink:type="simple">28°08'22"N, 118°16'42"E</named-content></named-content>, 515 m, 14 June 2018 (fl.), <italic>Zhenji Li et al. AU02680</italic> (AU); • Hengfeng County, Mt. Zheting, 60 m, 23 April 2013 (fl.), <italic>Jianjun Zhou &amp; Dasong Zhou 20130424</italic> (CSFI); • Qianshan County, Wangcun Village, 14 October 2017 (fl. &amp; fr.), <italic>Binjie Ge et al. CSH21867</italic> (CSH).</p><p><bold><tp:taxon-name><tp:taxon-name-part taxon-name-part-type="genus" reg="Impatiens">Impatiens</tp:taxon-name-part> <tp:taxon-name-part taxon-name-part-type="species" reg="platysepala">platysepala</tp:taxon-name-part> <tp:taxon-name-part taxon-name-part-type="infraspecific-rank">var.</tp:taxon-name-part> <tp:taxon-name-part taxon-name-part-type="variety" reg="chloroxantha">chloroxantha</tp:taxon-name-part></tp:taxon-name></bold> — China. <bold>Fujian</bold> Province • Mt. Wuyi, <named-content xmlns:xlink="http://www.w3.org/1999/xlink" content-type="dwc:verbatimCoordinates" xlink:type="simple"><named-content content-type="geo-json" specific-use="{&#34;type&#34;:&#34;Point&#34;,&#34;coordinates&#34;:[117.951944,27.638889]}" id="NCID0EUVAG" xlink:type="simple">27°38'20"N, 117°57'7"E</named-content></named-content>, 243 m, 1 July 2019 (fl.), <italic>Xiaohui Song 2936</italic> (AU); • 3 May 2015(fl.), <italic>Xiangxiu Su CFH09011332</italic> (CSH). <bold>Zhejiang</bold> Provinc • Lishui City, Suichang County, Mt. Jiulong, 600 m, 25 September 1989 (fl. &amp; fr.), <italic>Yilin Chen 89-03</italic> (PE); <italic>ibidem</italic>, 550 m, 21 August 1991, <italic>Xu 1234</italic> (ZM); <italic>ibidem</italic>, 751.39 m, 5 June 2012 (fl.), <italic>Qi Tian et al. TQ01758</italic> (CSH); • Hangzhou City, Lin’an District, Mt. Longtang, 850 m, 27 June 1981 (fl.), <italic>Chunsheng Xiang 0020</italic> (HTC); <bold>Hubei</bold> Province • Shennongjia National Park, QianjiaPing, 6 August 2010 (fl.), <italic>Jinyu Li et al. SN0079</italic> (BJFC).</p><p><bold><italic><tp:taxon-name><tp:taxon-name-part taxon-name-part-type="genus" reg="Impatiens">Impatiens</tp:taxon-name-part> <tp:taxon-name-part taxon-name-part-type="species" reg="wuyiensis">wuyiensis</tp:taxon-name-part></tp:taxon-name></italic></bold> — China. <bold>Fujian</bold> Province • Wuyishan City, Yangzhuang Town, Longguiyuan Scenic Area, <named-content xmlns:xlink="http://www.w3.org/1999/xlink" content-type="dwc:verbatimCoordinates" xlink:type="simple"><named-content content-type="geo-json" specific-use="{&#34;type&#34;:&#34;Point&#34;,&#34;coordinates&#34;:[117.884722,27.851944]}" id="NCID0EDXAG" xlink:type="simple">27°51'07"N, 117°53'05"E</named-content></named-content>, 519.9 m, 18 July 2021 (fl.), <italic>Jingyi Wang 136</italic> (AU); <italic>ibidem</italic>, <named-content xmlns:xlink="http://www.w3.org/1999/xlink" content-type="dwc:verbatimCoordinates" xlink:type="simple"><named-content content-type="geo-json" specific-use="{&#34;type&#34;:&#34;Point&#34;,&#34;coordinates&#34;:[117.887222,27.852778]}" id="NCID0EPXAG" xlink:type="simple">27°51'10"N, 117°53'14"E</named-content></named-content>, 527 m, 18 July 2021 (fl.), <italic>Tao Wei 993</italic> (AU).</p></tp:treatment-sec><tp:treatment-sec><!--Section generated to contain objects referenced in tp:taxon-treatment.--><fig id="F2" position="float" orientation="portrait"><object-id xmlns:xlink="http://www.w3.org/1999/xlink" content-type="doi" xlink:type="simple">10.3897/phytokeys.269.173115.figure2</object-id><object-id xmlns:xlink="http://www.w3.org/1999/xlink" content-type="arpha" xlink:type="simple">C7F2A441-84A8-5BF7-8FF5-4DECB3A8314E</object-id><label>Figure 2.</label><caption><p>Painted illustration of <italic><tp:taxon-name><tp:taxon-name-part taxon-name-part-type="genus" reg="Impatiens">Impatiens</tp:taxon-name-part> <tp:taxon-name-part taxon-name-part-type="species" reg="tainingensis">tainingensis</tp:taxon-name-part></tp:taxon-name></italic>. (Drawn by Bo-Heng Li).</p></caption><graphic xmlns:xlink="http://www.w3.org/1999/xlink" xlink:href="phytokeys-269-235_article-173115__-g002.jpg" position="float" orientation="portrait" xlink:type="simple" id="oo_1515088.jpg"><uri content-type="original_file" xlink:type="simple">https://binary.pensoft.net/fig/1515088</uri></graphic></fig><fig id="F3" position="float" orientation="portrait"><object-id xmlns:xlink="http://www.w3.org/1999/xlink" content-type="doi" xlink:type="simple">10.3897/phytokeys.269.173115.figure3</object-id><object-id xmlns:xlink="http://www.w3.org/1999/xlink" content-type="arpha" xlink:type="simple">4B284DA4-4DA8-59F5-A75B-5DB9098587F8</object-id><label>Figure 3.</label><caption><p><italic><tp:taxon-name><tp:taxon-name-part taxon-name-part-type="genus" reg="Impatiens">Impatiens</tp:taxon-name-part> <tp:taxon-name-part taxon-name-part-type="species" reg="tainingensis">tainingensis</tp:taxon-name-part></tp:taxon-name></italic>. <bold>A.</bold> Habitat; <bold>B.</bold> Whole plant; <bold>C.</bold> Flower, lateral view; <bold>D.</bold> Inflorescence; <bold>E.</bold> Flower, front view; <bold>F.</bold> Flower, lateral view; <bold>G.</bold> Flower structure and capsule. (Photos by Jie-Dong Lin).</p></caption><graphic xmlns:xlink="http://www.w3.org/1999/xlink" xlink:href="phytokeys-269-235_article-173115__-g003.jpg" position="float" orientation="portrait" xlink:type="simple" id="oo_1515089.jpg"><uri content-type="original_file" xlink:type="simple">https://binary.pensoft.net/fig/1515089</uri></graphic></fig><fig id="F1" position="float" orientation="portrait"><object-id xmlns:xlink="http://www.w3.org/1999/xlink" content-type="doi" xlink:type="simple">10.3897/phytokeys.269.173115.figure1</object-id><object-id xmlns:xlink="http://www.w3.org/1999/xlink" content-type="arpha" xlink:type="simple">045FE55D-EC3A-5841-87E9-AF92030BFFE2</object-id><label>Figure 1.</label><caption><p>Distribution map of <italic><tp:taxon-name><tp:taxon-name-part taxon-name-part-type="genus" reg="Impatiens">Impatiens</tp:taxon-name-part> <tp:taxon-name-part taxon-name-part-type="species" reg="tainingensis">tainingensis</tp:taxon-name-part></tp:taxon-name></italic>.</p></caption><graphic xmlns:xlink="http://www.w3.org/1999/xlink" xlink:href="phytokeys-269-235_article-173115__-g001.jpg" position="float" orientation="portrait" xlink:type="simple" id="oo_1515087.jpg"><uri content-type="original_file" xlink:type="simple">https://binary.pensoft.net/fig/1515087</uri></graphic></fig></tp:treatment-sec><ref-list><ref id="B8"><mixed-citation xmlns:xlink="http://www.w3.org/1999/xlink" xlink:type="simple"><person-group><name name-style="western"><surname>IUCN Standards and Petitions Committee</surname><given-names/></name></person-group> (<year>2022</year>) Guidelines for using the IUCN red list categories and criteria, version 15. Prepared by the Standards and Petitions Committee. <ext-link xlink:href="https://www.iucnredlist.org/documents/RedListGuidelines.pdf" ext-link-type="uri" xlink:type="simple">https://www.iucnredlist.org/documents/RedListGuidelines.pdf</ext-link> [Accessed 1 December 2023]</mixed-citation></ref></ref-list></tp:taxon-treatment>
