# Supplementary material for: ﻿Impatiens tainingensis (Balsaminaceae), a new species from southeastern China
Source: PhytoKeys. 2026 Jan 19;269:235–52. doi: 10.3897/phytokeys.269.173115 (PMC12835872; doi:10.3897/phytokeys.269.173115)
Supplement: Supplementary material 1 — GenBank accession numbers [file phytokeys-269-235_article-173115__-s001.csv]

trnL-F
accesion number	Species
KP776113	Impatiens angulata
KP776114	Impatiens apalophylla
KP776115	Impatiens aquatilis
KP776116	Impatiens arguta
KP776117	Impatiens balansae
KP776118	Impatiens barbata
KP776119	Impatiens bicornuta
KP776120	Impatiens blinii
KP776121	Impatiens chekiangensis
KP776122	Impatiens chinensis
KP776123	Impatiens chishuiensis
KP776124	Impatiens chiulungensis
KP776125	Impatiens clavigera
KP776126	Impatiens conchibracteata
KP776127	Impatiens corchorifolia
KP776128	Impatiens cymbifera
KP776129	Impatiens davidii
KP776130	Impatiens delavayi
KP776131	Impatiens duclouxii
KP776132	Impatiens faberi
KP776133	Impatiens falcifer
KP776134	Impatiens fragicolor
KP776135	Impatiens gongshanensis
KP776136	Impatiens harae
AB043642	Impatiens hoehnelii
KP776137	Impatiens hunanensis
KP776138	Impatiens keilii
KP776139	Impatiens laxiflora
KP776140	Impatiens leptocaulon
KP776141	Impatiens loburifera
KP776142	Impatiens macrovexilla
KP776143	Impatiens malipoensis
KP776144	Impatiens microstachys
KP776145	Impatiens morsei
KP776146	Impatiens napoensis
KP776147	Impatiens neglecta
KP776148	Impatiens noli-tangere
KP776149	Impatiens nubigena
KP776150	Impatiens nyimana
KP776151	Impatiens obesa
KP776152	Impatiens omeiana
KP776153	Impatiens piufanensis
KP776154	Impatiens platychlaena
KP776155	Impatiens platysepala
KP776156	Impatiens principis
KP776157	Impatiens pritzelii
KP776158	Impatiens pterosepala
KP776159	Impatiens racemosa
KP776160	Impatiens radiata
KP776161	Impatiens rubrostriata
KP776162	Impatiens scabrida
KP776163	Impatiens scullyi
KP776164	Impatiens soulieana
KP776165	Impatiens spathulata
KP776166	Impatiens sulcata
KP776167	Impatiens sunkoshiensis
KP776168	Impatiens textorii
KP776169	Impatiens tienmushanica
KP776170	Impatiens tortisepala
KP776171	Impatiens tuberculata
KP776172	Impatiens tubulosa
KP776173	Impatiens uliginosa
KP776174	Impatiens urticifolia
AB043641	Impatiens walleriana
KP776175	Impatiens wenshanensis
KP776176	Impatiens wilsonii
KP776177	Impatiens yaoshanensis
NC_037400	Hydrocera triflora
OP779244	Impatiens huangyanensis
OR139616	Impatiens huangyanensis
PX387974	Impatiens huangyanensis subsp. attenuata
PX387973	Impatiens tainingensis
PX387972	Impatiens tainingensis
atpB-rbcL
accesion number	species
KP776010	Impatiens angulata
KP776011	Impatiens apalophylla
DQ147811	Impatiens aquatilis
DQ147812	Impatiens arguta
DQ147814	Impatiens aureliana
DQ147815	Impatiens auricoma
KP776012	Impatiens balansae
DQ147816	Impatiens balsamina
DQ147818	Impatiens barbata
DQ147819	Impatiens begoniifolia
DQ147820	Impatiens bequaertii
DQ147821	Impatiens bicornuta
KP776013	Impatiens blinii
DQ147822	Impatiens campanulata
DQ147823	Impatiens capensis
KP776014	Impatiens chekiangensis
DQ147825	Impatiens chinensis
KP776015	Impatiens chishuiensis
KP776016	Impatiens chiulungensis
KP776017	Impatiens chlorosepala
KP776018	Impatiens clavigera
DQ147828	Impatiens columbaria
DQ147829	Impatiens conchibracteata
DQ147830	Impatiens congolensis
DQ147831	Impatiens corchorifolia
DQ147832	Impatiens cuspidata
DQ147833	Impatiens cyanantha
DQ147834	Impatiens cyathiflora
KP776019	Impatiens cymbifera
KP776020	Impatiens davidii
DQ147836	Impatiens delavayi
DQ147837	Impatiens desmantha
DQ147838	Impatiens drepanophora
KP776021	Impatiens duclouxii
DQ147841	Impatiens faberi
KP776022	Impatiens falcifer
DQ147843	Impatiens fischeri
DQ147844	Impatiens fissicornis
DQ147846	Impatiens flanaganae
DQ147847	Impatiens forrestii
KP776023	Impatiens fragicolor
KP776024	Impatiens gongshanensis
KP776025	Impatiens harae
DQ147849	Impatiens hians
KP776027	Impatiens hongkongensis
KP776028	Impatiens hunanensis
DQ147851	Impatiens imbecilla
DQ147852	Impatiens inaperta
KP776029	Impatiens keilii
DQ147853	Impatiens kerriae
KP776030	Impatiens lateristachys
KP776031	Impatiens laxiflora
DQ147855	Impatiens lecomtei
KP776032	Impatiens leptocaulon
DQ147856	Impatiens leschenaultii
KP776033	Impatiens loburifera
KP776034	Impatiens macrovexilla
KP776035	Impatiens malipoensis
KP776036	Impatiens margaritifera
DQ147858	Impatiens mengtzeana
DQ147859	Impatiens meruensis
DQ147860	Impatiens monticola
KP776037	Impatiens morsei
DQ147861	Impatiens napoensis
KP776038	Impatiens neglecta
DQ147862	Impatiens niamniamensis
KP776039	Impatiens noli-tangere
KP776040	Impatiens nubigena
KP776041	Impatiens nyimana
KP776042	Impatiens obesa
DQ147864	Impatiens omeiana
DQ147865	Impatiens oxyanthera
DQ147866	Impatiens parviflora
KP776043	Impatiens pingxiangensis
DQ147867	Impatiens platychlaena
DQ147868	Impatiens platypetala
KP776044	Impatiens platysepala
DQ147870	Impatiens poculifer
KP776026	Impatiens principis
KP776045	Impatiens pritzelii
DQ147871	Impatiens pseudoviola
KP776046	Impatiens pterosepala
DQ147872	Impatiens purpurea
DQ147873	Impatiens racemosa
KP776047	Impatiens radiata
DQ147874	Impatiens rectangula
DQ147876	Impatiens rubrostriata
DQ147877	Impatiens scabrida
KP776048	Impatiens scullyi
DQ147878	Impatiens scutisepala
KP776049	Impatiens siculifer
DQ147879	Impatiens sodenii
DQ147880	Impatiens soulieana
KP776050	Impatiens spathulata
DQ147881	Impatiens stenosepala
KP776051	Impatiens sulcata
KP776052	Impatiens sunkoshiensis
DQ147882	Impatiens taronensis
DQ147883	Impatiens teitensis
KP776053	Impatiens tienmushanica
FJ826677	Impatiens tinctoria
KP776054	Impatiens tortisepala
DQ147885	Impatiens trichosepala
KP776055	Impatiens tuberculata
DQ147886	Impatiens tuberosa
KP776056	Impatiens tubulosa
DQ147887	Impatiens uliginosa
DQ147890	Impatiens usambarensis
DQ147892	Impatiens walleriana
KP776057	Impatiens wenshanensis
KP776058	Impatiens wilsonii
DQ147893	Impatiens xanthina
KP776059	Impatiens yaoshanensis
DQ147895	Hydroceratriflora
DQ147895	Hydrocera triflora
OP779244	Impatiens huangyanensis
OR139616	Impatiens huangyanensis
DQ147884	Impatiens tinctoria
PX396229	Impatiens huangyanensis subsp. attenuata
PX396230	Impatiens tainingensis
PX396231	Impatiens tainingensis
complete chloroplast genome
accesion number	species
PQ452959	Impatiens bodinieri
PQ452963	Impatiens pingxiangensis
PQ452964	Impatiens lemeei
PQ611769	Impatiens undulata
PQ452961	Impatiens jinpingensis
PQ452962	Impatiens niamniamensis
PQ452960	Impatiens maculifera
PQ611768	Impatiens wilsonii
PQ452965	Impatiens gasterocheila
MW646912	Impatiens arguta
MW646913	Impatiens delavayi
MW683063	Impatiens corchorifolia
MW683066	Impatiens noli-tangere
PQ156320	Impatiens cavaleriei
PQ452967	Impatiens longialata
NC_060668	Impatiens macrovexilla
NC_060669	Impatiens macrovexilla var. yaoshanensis
PQ156316	Impatiens bijieensis
PQ156318	Impatiens liupanshuiensis
PQ156321	Impatiens sigmoidea
PQ156319	Impatiens lasiophyton
PQ611764	Impatiens dicentra
PQ877657	Impatiens oxyanthera
PQ877659	Impatiens forrestii
PQ877661	Impatiens sunii
PQ877660	Impatiens piufanensis var. villosa
PQ877658	Impatiens piufanensis
PQ611766	Impatiens platychlaena
PQ877662	Impatiens fanjingshanica
PQ877663	Impatiens commelinoides
PQ877664	Impatiens chishuiensis
PQ156317	Impatiens labordei
NC_068751	Impatiens platysepala
OP779244	Impatiens huangyanensis
OR139616	Impatiens huangyanensis
MW646917	Impatiens gongshanensis
PQ452968	Impatiens soulieana
NC_058801	Impatiens davidii
MW683065	Impatiens napoensis
NC_058205	Impatiens monticola
NC_059943	Impatiens chlorosepala
NC_058215	Impatiens mengtszeana
NC_048520	Impatiens hawkeri
NC_059942	Impatiens balsamina
NC_059949	Impatiens walleriana
MW683068	Impatiens rubrostriata
PQ516714	Impatiens duclouxii
PQ632541	Impatiens conchibracteata
MW646915	Impatiens pinetorum
MW683069	Impatiens siculifer
MW683062	Impatiens clavigera
MW683064	Impatiens cyathiflora
NC_059947	Impatiens loulanensis
NC_059760	Impatiens uliginosa
MW683067	Impatiens rectangula
NC_058204	Impatiens cyanantha
NC_044718	Impatiens glandulifera
NC_059946	Impatiens linearisepala
MW646916	Impatiens uncipetala
NC_059948	Impatiens stenosepala
MW646914	Impatiens malipoensis
MW683070	Impatiens tubulosa
NC_059945	Impatiens guizhouensis
MW683061	Impatiens auriculata
NC_047191	Impatiens pritzelii
NC_037400	Hydrocera triflora
NC_071773	Impatiens morsei
NC_053940	Impatiens alpicola
PQ632542	Impatiens omeiana
OR135511	Impatiens chekiangensis
PX412244	Impatiens tainingensis
PX412245	Impatiens tainingensis
PX412246	Impatiens huangyanensis subsp. attenuata
PX666677	Impatiens kuocangshanica
PX666676	Impatiens chloroxantha
PX725409	Impatiens wuyiensis
ITS(ITS-1, 5.8S, and ITS-2)
accesion number	species
AY348739	Impatiens acehensis
AY348795	Impatiens amoena
AY348740	Impatiens amphorata
AY348741	Impatiens andohahelae
AY348742	Impatiens andringitrensis
KP776060	Impatiens angulata
AY348743	Impatiens anovensis
KP776061	Impatiens apalophylla
AY348745	Impatiens aquatilis
AY348746	Impatiens arguta
AY348747	Impatiens aureliana
AY348748	Impatiens auricoma
KP776062	Impatiens balansae
AY348749	Impatiens balsamina
AY348750	Impatiens barbata
AY348751	Impatiens baronii
AY348752	Impatiens begoniifolia
AY348753	Impatiens bequaertii
AY348754	Impatiens bicornuta
KP776063	Impatiens blinii
AY348755	Impatiens bombycina
AY348756	Impatiens brachycentra
AY348757	Impatiens burtonii
AY348758	Impatiens campanulata
AY348759	Impatiens capensis
KP776064	Impatiens chekiangensis
AY348761	Impatiens chinensis
KP776065	Impatiens chishuiensis
KP776066	Impatiens chiulungensis
KP776067	Impatiens chlorosepala
AY348763	Impatiens claeri
KP776068	Impatiens clavigera
AY348764	Impatiens columbaria
AY348765	Impatiens conchibracteata
AY348766	Impatiens congolensis
AY348767	Impatiens corchorifolia
AY348768	Impatiens cordata
AY348769	Impatiens cuspidata
AY348770	Impatiens cyanantha
AY348771	Impatiens cyathiflora
KP776069	Impatiens cymbifera
KP776070	Impatiens davidii
AY348773	Impatiens delavayi
AY348774	Impatiens desmantha
AY348776	Impatiens drepanophora
KP776071	Impatiens duclouxii
AY348777	Impatiens eubotrya
AY348778	Impatiens faberi
KP776072	Impatiens falcifer
AY348780	Impatiens firmula
AY348781	Impatiens fischeri
AY348782	Impatiens fissicornis
AY348783	Impatiens flanaganae
AY348784	Impatiens forrestii
KP776073	Impatiens fragicolor
AY348785	Impatiens fuchsioides
AY348786	Impatiens furcata
AY348787	Impatiens gibbosa
KP776074	Impatiens gongshanensis
KP776075	Impatiens harae
AY348790	Impatiens henslowiana
AY348791	Impatiens hians
AY348792	Impatiens hoehnelii
AY348793	Impatiens holocentra
KP776076	Impatiens hongkongensis
KP776077	Impatiens hunanensis
AY348796	Impatiens imbecilla
AY348797	Impatiens inaperta
AY348798	Impatiens keilii
AY348799	Impatiens kerriae
AY348800	Impatiens kilimanjari
KP776078	Impatiens lateristachys
KP776079	Impatiens laxiflora
AY348802	Impatiens lecomtei
KP776080	Impatiens leptocaulon
AY348803	Impatiens leschenaultii
AY348804	Impatiens levingei
KP776081	Impatiens loburifera
KP776082	Impatiens macrovexilla
KP776083	Impatiens malipoensis
AY348805	Impatiens manaharensis
KP776084	Impatiens margaritifera
AY348806	Impatiens mengtzeana
AY348807	Impatiens meruensis
KP776085	Impatiens microstachys
AY348809	Impatiens miniata
AY348810	Impatiens monticola
KP776086	Impatiens morsei
AY348811	Impatiens napoensis
KP776087	Impatiens neglecta
AY348812	Impatiens niamniamensis
KP776088	Impatiens noli-tangere
KP776089	Impatiens nubigena
KP776090	Impatiens nyimana
KP776091	Impatiens obesa
KP776092	Impatiens omeiana
AY348814	Impatiens oxyanthera
AY348815	Impatiens parasitica
AY348816	Impatiens parviflora
AY348817	Impatiens percrenata
KP776094	Impatiens piufanensis
KP776093	Impatiens pingxiangensis
AY348818	Impatiens platychlaena
AY348819	Impatiens platypetala
KP776095	Impatiens platysepala
AY348820	Impatiens poculifer
KP776096	Impatiens principis
AY348821	Impatiens pritzelii
AY348822	Impatiens pseudoviola
KP776097	Impatiens pterosepala
AY348823	Impatiens purpurea
KP776098	Impatiens racemosa
AY348824	Impatiens radiata
AY348825	Impatiens rectangula
AY348827	Impatiens rothii
AY348828	Impatiens rubrostriata
AY348829	Impatiens sambiranensis
KP776099	Impatiens scabrida
KP776100	Impatiens scullyi
AY348830	Impatiens scutisepala
KP776101	Impatiens siculifer
AY348832	Impatiens sodenii
AY348833	Impatiens soulieana
KP776102	Impatiens spathulata
AY348835	Impatiens stenosepala
AY348836	Impatiens stuhlmannii
AY348837	Impatiens subabortiva
KP776103	Impatiens sulcata
KP776104	Impatiens sunkoshiensis
AY348838	Impatiens taronensis
AY348839	Impatiens tayemonii
AY348840	Impatiens teitensis
AY348841	Impatiens textorii
KP776105	Impatiens tienmushanica
KP776106	Impatiens tortisepala
AY348843	Impatiens trichosepala
KP776107	Impatiens tuberculata
AY348844	Impatiens tuberosa
KP776108	Impatiens tubulosa
AY348845	Impatiens uliginosa
KP776109	Impatiens urticifolia
AY348847	Impatiens usambarensis
AY348848	Impatiens vilersi
AY348849	Impatiens walleriana
KP776110	Impatiens wenshanensis
KP776111	Impatiens wilsonii
AY348850	Impatiens xanthina
KP776112	Impatiens yaoshanensis
AY348852	Impatiens zenkeri
AY348853	Hydrocera triflora
KP768420	Impatiens huangyanensis
KP768419	Impatiens huangyanensis
PX381122	Impatiens tainingensis
PX381123	Impatiens tainingensis
PX381121	Impatiens huangyanensis subsp. attenuata
PX611868	Impatiens kuocangshanica
PX611869	Impatiens chloroxantha
