# Supplementary material for: ﻿Impatiens tainingensis (Balsaminaceae), a new species from southeastern China
Source: PhytoKeys. 2026 Jan 19;269:235–52. doi: 10.3897/phytokeys.269.173115 (PMC12835872; doi:10.3897/phytokeys.269.173115)
Supplement: Supplementary material 2 — Collection information [file phytokeys-269-235_article-173115__-s002.csv]

collection number	species name	date	latitude	longtitude	elevation	locality	herbarium
Jin Xin Jie 341	Impatiens kuocangshanica	2022.7.28	28⁰43′10.19″ N	120⁰58′56.1″ E	163	Huangshitan Village, Linhai City, Zhejiang Province	HZU
Jin Xin Jie 349	Impatiens tainingensis	2022.7.31	26⁰58′12.35″ N	117⁰11′55.89″ E	312	Zhuangyuanyan, Taining County, Fujian Province	HZU, FUN & ZM
Jin Xin Jie 366	Impatiens wuyiensis	2022.8.01	27⁰38′31″ N	117⁰57′48.6″ E	200	Mt. Wuyi, Fujian Province	HZU
Jin Xin Jie 384	Impatiens platysepala var. chloroxantha	2022.8.02	28⁰24′1.65″ N	118⁰53′5.5″ E	459	Mt. Jiulong, Suichang County, Zhejiang Province	HZU
Jin Xin Jie 387	Impatiens huangyanensis subsp. attenuata	2022.8.04	29⁰20′11.53″ N	121⁰24′26.01″ E	240	Hulutian Village, Sanmeng County, Taizhou City, Zhejiang Province	HZU
